# Supplementary material for: Collaborative Ring Trial of the Applicability of a Reference Plasmid DNA Calibrant in the Quantitative Analysis of GM Maize Event MON810
Source: Foods. 2022 May 24;11(11):1538. doi: 10.3390/foods11111538 (PMC9180190; doi:10.3390/foods11111538)
Supplement: Supplementary file 1 [file foods-11-01538-s001.zip]

Archive with 1 entries (1 files):
- foods-1690502-supplementary.pdf
